# Supplementary material for: PyBDA: a command line tool for automated analysis of big biological data sets
Source: BMC Bioinformatics. 2019 Nov 12;20:564. doi: 10.1186/s12859-019-3087-8 (PMC6849186; doi:10.1186/s12859-019-3087-8)
Supplement: Supplementary file 1 — Additional file 1 Features used for the regression tasks. [file 12859_2019_3087_MOESM1_ESM.tsv]

cells_areashape_area
cells_areashape_eccentricity
cells_areashape_extent
cells_areashape_formfactor
cells_areashape_majoraxislength
cells_areashape_minoraxislength
cells_areashape_orientation
cells_areashape_perimeter
cells_location_center_x
cells_location_center_y
cells_neighbors_anglebetweenneighbors_2
cells_neighbors_firstclosestobjectnumber_2
cells_neighbors_firstclosestxvector_2
cells_neighbors_firstclosestyvector_2
cells_neighbors_numberofneighbors_2
cells_neighbors_percenttouching_2
cells_neighbors_secondclosestobjectnumber_2
cells_neighbors_secondclosestxvector_2
cells_neighbors_secondclosestyvector_2
cells_parent_nuclei
nuclei_areashape_area
nuclei_areashape_eccentricity
nuclei_areashape_extent
nuclei_areashape_formfactor
nuclei_areashape_majoraxislength
nuclei_areashape_minoraxislength
nuclei_areashape_orientation
nuclei_areashape_perimeter
nuclei_children_cells_count
nuclei_children_perinuclei_count
nuclei_location_center_x
nuclei_location_center_y
perinuclei_areashape_area
perinuclei_areashape_eccentricity
perinuclei_areashape_formfactor
perinuclei_areashape_majoraxislength
perinuclei_areashape_minoraxislength
perinuclei_areashape_orientation
perinuclei_areashape_perimeter
perinuclei_location_center_x
perinuclei_location_center_y
perinuclei_parent_expandednuclei
perinuclei_parent_nuclei
